# Supplementary material for: Cardiac dopamine D1 receptor triggers ventricular arrhythmia in chronic heart failure
Source: Nat Commun. 2020 Aug 31;11:4364. doi: 10.1038/s41467-020-18128-x (PMC7459304; doi:10.1038/s41467-020-18128-x)
Supplement: Supplementary file 4 — Source Data [file 41467_2020_18128_MOESM4_ESM.xlsx]

## Sheet: Fig. 1
	a			b						d					e
Parameter	geneName	HF/LV(log2 FC)	LV/SHAM(log2 FC)	Drd1						Drd1					Drd1
	Angptl7	2.99087	2.19401
	Anxa8	2.19168	2.68286	0w	2w	4w	8w			0w	1w	2w	8w		0w	1w	2w	4w
	Chi3l1	2.22759	2.69239	1.31366	0.922478	2.89505	5.23644			0.290374	0.211412	0.136112	0.00689003		0	1.4383	2.9113	1.74513
	Drd1a	2.7906	3.06944	0.860703	0.80865	5.27286	4.5271			0.384106	0.292605	0.0724838	1.36057		0	0	0.241235	1.28598
	Gng4	2.34564	3.27735	0.825641	1.28662	2.70117	5.09325			0.210435	0.761742	0.366027	5.77492		0	0	0	1.80915
	Grip1	2.22028	3.30764		1.57307	1.46265	5.45881			0.460786	0.099777	0.0932473	0.468255		0	0	0	0.593218
	Has1	2.09185	3.12813		1.08944	2.45137	5.38366			0.571118	0.265729	0.045481	0.483392		0	0	0	2.59568
	Kcnh1	2.56899	2.85201			2.38434				0.0218803	0.288861	0.0921595	0.325332		0	0	0	0
	Kcnma1	2.63612	4.94863							0.12844	0.677088	0.0894518	0.409036		0	0	0	0
	Myh8	2.51425	2.83081							0.0244613	0.197011	1.02565	0.791044		0	0	0	0
	Nr4a3	2.38073	2.91818							0.0228274	0.307289	0.190482	0.0101263		0	0	0	0
	Pacsin1	2.5772	3.51387							0.014778	0.0544423	0.443561	0.719881		0	0	0	0
	Ptgs2	2.44209	2.91643							0.223821	0.218867	0.126179	1.59487		0	0	0	0
	Serpina3n	2.64599	3.41944							0	0.113927	0.2304	0.163297		0	0	0	0
	St14	2.20233	3.85373							0	0.165693	1.28308	3.49929		0	0	0	0
	Retnla	-3.80395	-3.04262							0	0.24094	0.0781109	2.00141		0	0	0	0
	Clec18a	-2.22768	-2.95613							0	0.575388	0.132163	1.24532		0	0	0	0
	Mas1	-2.65703	-2.12687							0	0.310366	0.222156	0.796806		0	0	0	0
										0	0.287323	0.162432	0.309537		0	0	0	0
										0	0.0627546	0.0537976	1.11922		0	0	0	0
										0	0.216776	0.11807	1.03605		0	0	0	0
										0	0.648515	0.217096	0.293439		0	0	0	0
										0	0.122954	0.159133	0.0836463		0	0	0	0
										0	0.0371342	0.0750884	0.199775		0	0	0	0
										0	0.159764	0.180133	0.37974		0	0	0	0
										0	0.174274	0.252253	0.011772		0	0	0	0
										0	0.0629651	0.54065	0.24233		0	0	0	0
										0	0.442419	0.492514	0.119718		0	0	0	0
										0	0.728898	0.729815	0.300519		0	0	0	0
										0	0.125525	0.0636461	0.0525699		0	0	0	0
										0	0.0776514	0.369321	0.0719849		0	0	0	0
										0	0.427157	0.218051	0.0124008		0	0	0	0
										0	0.0124191	0.0325	0.208259		0	0	0	0
										0	0.277004	0.0745321	0.194832		0	0	0	0
										0	0.289041	0.0441426	0.513974		0	0	0	0
										0	0.547348	0.222076	1.51946		0	0	0	0
										0	0.226495	0.469533	0.501328		0	0	0	0
										0	1.05498	0.366936	0.0868276		0	0	0	0
										0	0.345358	0.342329	0.410299		0	0	0	0
										0	0.498593	0.151418	0.0177754		0	0	0	0
										0	0.323846	0.20678	0.519397		0	0	0	0
										0	0.220601	0.612522	0.580615		0	0	0	0
										0	0.0501444	0.108641	0.235418		0	0	0	0
										0	0.717919	5.10519	0.00463449		0	0	0	0
										0	0.360644	0.231132	0.124267		0	0	0	0
										0	0.214303	0.0790713	1.23622		0	0	0	0
										0	0.304773	0.253075	0.0292671		0	0	0	0
										0	0.233992	0.243354	0.33738		0	0	0	0
										0	0.125793	4.40348	0.146718		0	0	0	0
										0	0.0603935	0.204809	0.0293306		0	0	0	0
										0	0.280438	0.0138557	0.0939469		0	0	0	0
										0	0.807053	1.2434	0.450285		0	0	0	0
										0	0.155156	0.687173	0.0182063		0	0	0	0
										0	0.971429	0.451308	0.123533		0	0	0	0
										0	0.27652	0.12991	0.276106		0	0	0	0
										0	0.229123	0.670906	0.0647858		0	0	0	0
										0	0.0181667	0.107859	0.265888		0	0	0	0
										0	0.268887	0.224041	0.00603164		0	0	0	0
										0	0.584688	0.237288	0.0652383		0	0	0	0
										0	0.20882	0.614176	0.0254965		0	0	0	0
										0	0.100255	0.570999	0.129693		0	0	0	0
										0	0.146715	0.571971	0.381715		0	0	0	0
										0	0.128072	0.0669476	0.41349		0	0	0	0
										0	0.362253	0.208643	0.309846		0	0	0
										0	0.0785506	0.148498	0.175509		0	0	0
										0	0.329677	0.33728	0.957856		0	0	0
										0	0.136114	0.0361568	0.145815			0	0
										0	0.338223	0.285855	0.256481			0	0
										0	0.245886	0.102164	0.346954			0	0
										0	0.311304	0	0.164027			0	0
										0	0.0382084	0	0.337799			0	0
										0	0.160341	0	1.18969			0	0
										0	0.173353	0	0.0070569			0	0
										0	0.328136	0	0.257234			0	0
										0	0.241928	0	0.343563			0
										0	1.1	0	0.00653476			0
										0	0.564166	0	0.31093			0
										0	0.288445	0	0.186309			0
										0	0.0270018	0	0.0603329			0
										0	0.253796	0	0.265512			0
										0	0.224719	0	1.53034			0
										0	0.123631	0	0.00445682			0
										0	0.253353	0	0.346352			0
										0	0.47369	0	1.16476			0
										0	0.0347484	0	0.0715031
										0	0.247486	0	0.0936072
										0	0.159861	0	0.000239591
										0	0.150303	0	0.00102951
										0	0.153527	0	0.0923825
										0	0.18936	0	0.163617
										0	0.0641655	0	0.113103
										0	0.204993	0	0.00717684
										0	0.316249	0	0.000658262
										0	0.174833	0	0.0346436
										0	0.252471	0	1.19916
										0	0.287313	0	0.640915
										0	0.205917	0	0.186458
										0	0.490327	0	1.8065
										0	0.32037	0	0.00629114
										0	0.133088	0	0.0195158
										0	0.167024	0	0.628218
										0	0.244097	0	0.227615
										0	0.0987106	0	0.331414
										0	0.273474	0	0.0196238
										0	0.248732	0	0.294721
										0	0.598216	0	1.06474
										0	0.212999	0	2.14352
										0	0.22853	0	0.218068
										0	0.0614232	0	1.61022
										0	0.171868	0	0.762685
										0	0.144621	0	1.04187
										0	0.333551	0	0.20514
										0	0.314261	0	0.61802
										0	0.134791	0	0.24465
										0	0.108561	0	0.0172725
										0	0.26204	0	0.07547
										0	0.253756	0	0.069376
										0	0.643766	0	0.206767
										0	0.130369	0	0.373976
										0	0.244855	0	0.195888
										0	0.255534	0	0.00262993
										0	0.565956	0	0.920365
										0	0.0825108	0	0.0151625
										0	0.494621	0	0.19031
										0	0.275741	0	0.513212
										0	0.464129	0	0.00713607
										0	0.137108	0	0.0611067
										0	0.365897	0	0.00361096
										0	0.544004	0	0.00604127
										0	0.364692	0	0.659693
										0	0.220371	0	0.544007
										0	0.19797	0	0.470055
										0	0.175122	0	0.576756
										0	0.263277	0	0.328097
										0	0.060751	0	0.954071
										0	0.184197	0	0.977879
										0	0.167112	0	0.970338
										0	0.125864	0	0.10115
										0	0.0857148	0	0.386404
										0	0.26961	0	0.828258
										0	0.532241	0	2.53874
										0	0.652077	0	0.255495
										0	0.12458	0	1.03482
										0	0.329493	0	0.17632
										0	0.0163578	0	0.109764
										0	0.282852	0	0.000892562
										0	0.0698036	0	0.161554
										0	0.0730369	0	0.000946007
										0	0.271433	0	0.146562
										0	0.155401	0	0.10235
										0	0.132283	0	0.16855
										0	0.167979	0	0.73065
										0	0.0337598	0	0.665647
										0	0.00895766	0	0.00945448
										0	0.035931	0	0.929625
										0	0.0812094	0	0.576997
										0	0.0950678	0	0.00679478
										0	0.0201964	0	1.04502
										0	0.417879	0	0.346718
										0	0.0276516	0	0.167546
										0	0.00945144	0	0.291221
										0	0.381119	0	0.152564
										0	0.268359	0	0.100229
										0	0.133316	0	0.186231
										0	0.014776	0	0.719812
										0	0.261882	0	0.166165
										0	0.153478	0	0.206098
										0	0	0	0.00148479
										0	0	0	0.260528
										0	0	0	0.0423401
										0	0	0	0.335932
										0	0	0	0.0369893
										0	0	0	0.332298
										0	0	0	0.426324
										0	0	0	0.479107
										0	0	0	0.0685275
										0	0	0	1.17964
										0	0	0	0.608779
										0	0	0	0.023741
										0	0	0	0.42243
										0	0	0	0.0137773
										0	0	0	1.32124
										0	0	0	0.429381
										0	0	0	0.0275939
										0	0	0	0.948178
										0	0	0	0.0824802
										0	0	0	0.0147977
										0	0	0	0.672284
										0	0	0	0.276412
										0	0	0	0.281461
										0	0	0	0.319255
										0	0	0	0.241766
										0	0	0	0.105931
										0	0	0	0.783907
										0	0	0	0.134131
										0	0	0	0.151087
										0	0	0	3.0062
										0	0	0	0.330107
										0	0	0	0.630946
										0	0	0	0.36815
										0	0	0	0.46754
										0	0	0	0.151479
										0	0	0	0.00727252
										0	0	0	0.0391043
										0	0	0	0.493753
										0	0	0	0.268925
										0	0	0	0.418289
										0	0	0	1.8853
										0	0	0	0.958327
										0	0	0	1.33422
										0	0	0	1.0919
										0	0	0	0.4139
										0	0	0	1.56281
										0	0	0	0.898571
										0	0	0	2.10317
										0	0	0	0.0212174
										0	0	0	0.425762
										0	0	0	0.392428
										0	0	0	0.0966657
										0	0	0	0.0960049
										0	0	0	0.211
										0	0	0	0.0198455
										0	0	0	0.0911312
										0	0	0	0.184596
										0	0	0	0.602239
										0	0	0	0.0847085
										0	0	0	0.0391069
										0	0	0	0.321459
										0	0	0	0.00193584
										0	0	0	0.0258571
										0	0	0	0.0332892
										0	0	0	1.93969
										0	0	0	0.132906
										0	0	0	0.259798
										0	0	0	0.00219345
										0	0	0	0.37326
										0	0	0	0.00945226
										0	0	0	0.00344064
										0	0	0	0.0660199
										0	0	0	0.315952
										0	0	0	0.00971779
										0	0	0	0.00222307
										0	0	0	0.171483
										0	0	0	0.886298
										0	0	0	0.105525
										0	0	0	0.00954255
										0	0	0	0.0212906
										0	0	0	0.368241
										0	0	0	0.465693
										0	0	0	0.760973
										0	0	0	0.0339038
										0	0	0	0.308136
										0	0	0	0.939258
										0	0	0	0.26932
										0	0	0	0.313724
										0	0	0	0.315431
										0	0	0	0.272021
										0	0	0	0.00732589
										0	0	0	0.566189
										0	0	0	0.438066
										0	0	0	0.013352
										0	0	0	0.44634
										0	0	0	0.275104
										0	0	0	0.905942
										0	0	0	0.939001
										0	0	0	4.47642
										0	0	0	1.25831
										0	0	0	0.00207428
										0	0	0	0.302557
										0	0	0	0.00618479
										0	0	0	1.27102
										0	0	0	0.734103
										0	0	0	0.482764
										0	0	0	0.187852
										0	0	0	0.403499
										0	0	0	0.212741
										0	0	0	0.119947
										0	0	0	0.156964
										0	0	0	0.126715
										0	0	0	0.566774
										0	0	0	0.325765
										0	0	0	0.479337
										0	0	0	2.32747
										0	0	0	2.02583
										0	0	0	0.260693
										0	0	0	0.262355
										0	0	0	1.03923
										0	0	0	0.489742
										0	0	0	2.20362
										0	0	0	0.321729
										0	0	0	0.772027
										0	0	0	0.832804
										0	0	0	1.24303
										0	0	0	0.0126644
										0	0	0	0.0157585
										0	0	0	1.75319
										0	0	0	0.957286
										0	0	0	1.16299
										0	0	0	0.0360054
										0	0	0	0.16979
										0	0	0	1.16815
										0	0	0	0.846679
										0	0	0	0.0543677
										0	0	0	0.559582
										0	0	0	0.32435
										0	0	0	0.211515
										0	0	0	1.30935
										0	0	0	1.52152
										0	0	0	0.115117
										0	0	0	0.49372
										0	0	0	0.00636357
										0	0	0	0.374037
										0	0	0	1.63408
										0	0	0	0.051505
										0	0	0	0.123007
										0	0	0	0.0143834
										0	0	0	0.459623
										0	0	0	0.30201
										0	0	0	0.668379
										0	0	0	0.187756
										0	0	0	0.0195667
										0	0	0	0.117769
										0	0	0	0.00419961
										0	0	0	0.170496
										0	0	0	0.000730094
										0	0	0	0.00431196
										0	0	0	0.089349
										0	0	0	0.00207654
										0	0	0	0.0169567
										0	0	0	0.113166
										0	0	0	0.0117398
										0	0	0	0.000828174
										0	0	0	0.027231
										0	0	0	0.726239
										0	0	0	0.16731
										0	0	0	1.21255
										0	0	0	0.456841
										0	0	0	0.301393
										0	0	0	0.678761
										0	0	0	0.226775
										0	0	0	0.135505
										0	0	0	0.00532407
										0	0	0	0.400113
										0	0	0	0.630542
										0	0	0	0.137012
										0	0	0	0.458738
										0	0	0	0.00761933
										0	0	0	0.0432453
										0	0	0	0.0280255
										0	0	0	0.577303
										0	0	0	0.0827499
										0	0	0	0.0179527
										0	0	0	0.35905
										0	0	0	0.162992
										0	0	0	0.000522229
										0	0	0	0.0760905
										0	0	0	0.200473
										0	0	0	0.200432
										0	0	0	0.00816862
										0	0	0	0.294923
										0	0	0	0.0064336
										0	0	0	0.0113177
										0	0	0	0.457682
										0	0	0	0.20771
										0	0	0	0.120007
										0	0	0	0.000649353
										0	0	0	0.0756302
										0	0	0	0.0921362
										0	0	0	0.190284
										0	0	0	0.00509796
										0	0	0	0.00598831
										0	0	0	0.08646
										0	0	0	0.349039
										0	0	0	0.196815
										0	0	0	0.218164
										0	0	0	0.0465126
										0	0	0	0.567723
										0	0	0	0.0194638
										0	0	0	0.267568
										0	0	0	0.119952
										0	0	0	0.490644
										0	0	0	0.0534529
										0	0	0	0.253418
										0	0	0	0.0299207
										0	0	0	0.146331
										0	0	0	0.0032273
										0	0	0	0.277689
										0	0	0	1.94749
										0	0	0	0.212334
										0	0	0	0.00915695
										0	0	0	0.591876
										0	0	0	0.11278
										0	0	0	0.0961343
										0	0	0	0.350619
										0	0	0	0.00169445
										0	0	0	0.000395314
										0	0	0	0.164337
										0	0	0	0.0162165
										0	0	0	0.000684835
										0	0	0	0.00786911
										0	0	0	0.344829
										0	0	0	0.217254
										0	0	0	0.454405
										0	0	0	0.00771008
										0	0	0	0.261971
										0	0	0	0.991617
										0	0	0	0.0167257
										0	0	0	0.00742522
										0	0	0	0.00421479
										0	0	0	0.26951
										0	0	0	0.250276
										0	0	0	0.119862
										0	0	0	0.155798
										0	0	0	0.00316073
										0	0	0	0.389071
										0	0	0	0.747314
										0	0	0	0.0238888
										0	0	0	0.182747
										0	0	0	0.134628
										0	0	0	0.404693
										0	0	0	0.805566
										0	0	0	0.550879
										0	0	0	1.27488
										0	0	0	0.0158759
										0	0	0	0.00302783
										0	0	0	0.319188
										0	0	0	0.209135
										0	0	0	0.293414
										0	0	0	0.0870455
										0	0	0	0.0694384
										0	0	0	0.120793
										0	0	0	0.278324
										0	0	0	0.122186
										0	0	0	0.0112964
										0	0	0	0.00777039
										0	0	0	0.00302513
										0	0	0	0.535665
										0	0	0	1.42921
										0	0	0	0.140577
										0	0	0	0.00934326
										0	0	0	0.44339
										0	0	0	0.850065
										0	0	0	0.0141835
										0	0	0	0.480478
										0	0	0	0.137056
										0	0	0	0.14161
										0	0	0	0.0812481
										0	0	0	0.00572138
										0	0	0	0.940213
										0	0	0	1.19568
										0	0	0	0.139634
										0	0	0	0.00830589
										0	0	0	0.603838
										0	0	0	0.0405245
										0	0	0	0.108595
										0	0	0	0.169566
										0	0	0	0.187033
										0	0	0	0.00546304
										0	0	0	0.011195
										0	0	0	0.00924105
										0	0	0	0.00705989
										0	0	0	0.170446
										0	0	0	0.00899768
										0	0	0	0.00224275
										0	0	0	0.168438
										0	0	0	0.196142
										0	0	0	0.144155
										0	0	0	0.757993
										0	0	0	0.0221622
										0	0	0	0.219051
										0	0	0	0.216529
										0	0	0	0.179196
										0	0	0	0.251217
										0	0	0	0.00124075
										0	0	0	0.0300567
										0	0	0	2.10888
										0	0	0	0.29268
										0	0	0	0.0555848
										0	0	0	0.154221
										0	0	0	0.234051
										0	0	0	0.146883
										0	0	0	0.223332
										0	0	0	0.121702
										0	0	0	0.418408
										0	0	0	0.39273
										0	0	0	0.282002
										0	0	0	0.0441219
										0	0	0	0.00259388
										0	0	0	0.715927
										0	0	0	0.373901
										0	0	0	0.256722
										0	0	0	0.59773
										0	0	0	0.24886
										0	0	0	0.158171
										0	0	0	0.133639
										0	0	0	0.0307035
										0	0	0	0.158153
										0	0	0	0.0517249
										0	0	0	0.0299758
										0	0	0	0.159883
										0	0	0	0.0776339
										0	0	0	0.303327
										0	0	0	0.660122
										0	0	0	0.00982323
										0	0	0	0.00541709
										0	0	0	0.245577
										0	0	0	0.935149
										0	0	0	0.220499
										0	0	0	0.00782289
										0	0	0	0.438879
										0	0	0	0.121487
										0	0	0	0.394375
										0	0	0	0.131199
										0	0	0	0.388875
										0	0	0	0.0750946
										0	0	0	0.0547761
										0	0	0	0.637393
										0	0	0	0.498762
										0	0	0	0.700369
										0	0	0	0.528014
										0	0	0	0.221284
										0	0	0	0.812402
										0	0	0	0.00457147
										0	0	0	1.65984
										0	0	0	0.00404382
										0	0	0	0.496643
										0	0	0	0.509276
										0	0	0	0.0901947
										0	0	0	0.410791
										0	0	0	0.00713369
										0	0	0	0.448389
										0	0	0	0.669807
										0	0	0	0.341287
										0	0	0	0.105863
										0	0	0	0.0169011
										0	0	0	0.23147
										0	0	0	0.034444
										0	0	0	0.649454
										0	0	0	0.395372
										0	0	0	0.323365
										0	0	0	0.210672
										0	0	0	0.0232628
										0	0	0	0
										0	0	0	0
										0	0	0	0
										0	0	0	0
										0	0	0	0
										0	0	0	0
										0	0	0	0
										0	0	0	0
										0	0	0	0
										0	0	0	0
										0	0	0	0
										0	0	0	0
										0	0	0	0
										0	0	0	0
										0	0	0	0
										0	0	0	0
										0	0	0	0
										0	0	0	0
										0	0	0	0
										0	0	0	0
										0	0	0	0
										0	0	0	0
										0	0	0	0
										0	0	0	0
										0	0	0	0
										0	0	0	0
										0	0	0	0
										0	0	0	0
										0	0	0	0
										0	0	0	0
										0	0	0	0
										0	0	0	0
										0	0	0	0
										0	0	0	0
										0	0	0	0
										0	0	0	0
										0	0	0	0
										0	0	0	0
										0	0	0	0
										0	0	0	0
										0	0	0	0
										0	0	0	0
										0	0	0	0
										0	0	0	0
										0	0	0	0
										0	0	0	0
										0	0	0	0
										0	0	0	0
										0	0	0	0
										0	0	0	0
										0	0	0	0
										0	0	0	0
										0	0	0	0
										0	0	0	0
										0	0	0	0
										0	0	0	0
										0	0	0	0
										0	0	0	0
										0	0	0	0
										0	0	0	0
										0	0	0	0
										0	0	0	0
										0	0	0	0
										0	0	0	0
										0	0	0	0
										0	0	0	0
										0	0	0	0
										0	0	0	0
										0	0	0	0
										0	0	0	0
										0	0	0	0
										0	0	0	0
										0	0	0	0
										0	0	0	0
										0	0	0	0
										0	0	0	0
										0	0	0	0
										0	0	0	0
										0	0	0	0
										0	0	0	0
										0	0	0	0
										0	0	0	0
										0	0	0	0
										0	0	0	0
										0	0	0	0
										0	0	0	0
										0	0	0	0
										0	0	0	0
										0	0	0	0
										0	0	0	0
										0	0	0	0
										0	0	0	0
										0	0	0	0
										0	0	0	0
										0	0	0	0
										0	0	0	0
										0	0	0	0
										0	0	0	0
										0	0	0	0
										0	0	0	0
										0	0	0	0
										0	0	0	0
										0	0	0	0
										0	0	0	0
										0	0	0	0
										0	0	0	0
										0	0	0	0
										0	0	0	0
										0	0	0	0
										0	0	0	0
										0	0	0	0
										0	0	0	0
										0	0	0	0
										0	0	0	0
										0	0	0	0
										0	0	0	0
										0	0	0	0
										0	0	0	0
										0	0	0	0
										0	0	0	0
										0	0	0	0
										0	0	0	0
										0	0	0	0
										0	0	0	0
										0	0	0	0
										0	0	0	0
										0	0	0	0
										0	0	0	0
										0	0	0	0
										0	0	0	0
										0	0	0	0
										0	0	0	0
										0	0	0	0
										0	0	0	0
										0	0	0	0
										0	0	0	0
										0	0	0	0
										0	0	0	0
										0	0	0	0
										0	0	0	0
											0	0	0
											0	0	0
											0	0	0
											0	0	0
											0	0	0
											0	0	0
											0	0	0
											0	0	0
											0	0	0
											0	0	0
											0	0	0
											0	0	0
											0	0	0
											0	0	0
											0	0	0
											0	0	0
											0	0	0
											0	0	0
											0	0	0
											0	0	0
											0	0	0
											0	0	0
											0	0	0
											0	0	0
											0	0	0
											0	0	0
											0	0	0
											0	0	0
											0	0	0
											0	0	0
											0	0	0
											0	0	0
											0	0	0
											0	0	0
											0	0	0
											0	0	0
											0	0	0
											0	0	0
											0	0	0
											0	0	0
											0	0	0
											0	0	0
											0	0	0
											0	0	0
											0	0	0
											0	0	0
											0	0	0
											0	0	0
											0	0	0
											0	0	0
											0	0	0
											0	0	0
											0	0	0
											0	0	0
											0	0	0
											0	0	0
											0	0	0
											0	0	0
											0	0	0
											0	0	0
											0	0	0
											0	0	0
											0	0	0
											0	0	0
											0	0	0
											0	0	0
											0	0	0
											0	0	0
											0	0	0
											0	0	0
											0	0	0
											0	0	0
											0	0	0
											0	0	0
											0	0	0
											0	0	0
											0	0	0
											0	0	0
											0	0	0
											0	0	0
											0	0	0
											0	0	0
											0	0	0
											0	0	0
											0	0	0
											0	0	0
											0	0	0
											0	0	0
											0	0	0
											0	0	0
											0	0	0
											0	0	0
											0	0	0
											0	0	0
											0	0	0
											0	0	0
											0	0	0
											0	0	0
											0	0	0
											0	0	0
											0	0	0
											0	0	0
											0	0	0
											0	0	0
											0	0	0
											0	0	0
											0	0	0
											0	0	0
											0	0	0
											0	0	0
											0	0	0
											0	0	0
											0	0	0
											0	0	0
											0	0	0
											0	0	0
											0	0	0
											0	0	0
											0	0	0
											0	0	0
											0	0	0
											0	0	0
											0	0	0
											0	0	0
											0	0	0
											0	0	0
											0	0	0
											0	0	0
											0	0	0
											0	0	0
											0	0	0
											0	0	0
											0	0	0
											0	0	0
											0	0	0
											0	0	0
											0	0	0
											0	0	0
											0	0	0
											0	0	0
											0	0	0
											0	0	0
											0	0	0
											0	0	0
											0	0	0
											0	0	0
											0	0	0
											0	0	0
											0	0	0
											0	0	0
											0	0	0
											0	0	0
											0	0	0
											0	0	0
											0	0	0
											0	0	0
											0	0	0
											0	0	0
											0	0	0
											0	0	0
											0	0	0
											0	0	0
											0	0	0
											0	0	0
											0	0	0
											0	0	0
											0	0	0
											0	0	0
											0	0	0
											0	0	0
											0	0	0
											0	0	0
											0	0	0
											0	0	0
											0	0	0
											0	0	0
											0	0	0
											0	0	0
											0	0	0
											0	0	0
											0	0	0
											0	0	0
											0	0	0
											0	0	0
											0	0	0
											0	0	0
											0	0	0
											0	0	0
											0	0	0
											0	0	0
											0	0	0
											0	0	0
											0	0	0
											0	0	0
											0	0	0
											0	0	0
											0	0	0
											0	0	0
											0	0	0
											0	0	0
											0	0	0
											0	0	0
											0	0	0
											0	0	0
											0	0	0
											0	0	0
											0	0	0
											0	0	0
											0	0	0
											0	0	0
											0	0	0
											0	0	0
											0	0	0
											0	0	0
											0	0	0
											0	0	0
											0	0	0
											0	0	0
											0	0	0
											0	0	0
											0	0	0
											0	0	0
											0	0	0
											0	0	0
											0	0	0
											0	0	0
											0	0	0
											0	0	0
											0	0	0
											0	0	0
											0	0	0
											0	0	0
											0	0	0
											0	0	0
											0	0	0
											0	0	0
											0	0	0
											0	0	0
											0	0	0
											0	0	0
											0	0	0
											0	0	0
											0	0	0
											0	0	0
											0	0	0
											0	0	0
											0	0	0
											0	0	0
											0	0	0
											0	0	0
											0	0	0
											0	0	0
											0	0	0
											0	0	0
											0	0	0
											0	0	0
											0	0	0
											0	0	0
											0	0	0
											0	0	0
											0	0	0
											0	0	0
											0	0	0
											0	0	0
											0	0	0
											0	0	0
											0	0	0
											0	0	0
											0	0	0
											0	0	0
											0	0	0
											0	0	0
											0	0	0
											0	0	0
											0	0	0
											0	0	0
											0	0	0
											0	0	0
											0	0	0
											0	0	0
											0	0	0
											0	0	0
											0	0	0
											0	0	0
											0	0	0
											0	0	0
											0	0	0
											0	0	0
											0	0	0
											0	0	0
											0	0	0
											0	0	0
											0	0	0
											0	0	0
											0	0	0
											0	0	0
											0	0	0
											0	0	0
											0	0	0
											0	0	0
											0	0	0
											0	0	0
											0	0	0
											0	0	0
											0	0	0
											0	0	0
											0	0	0
											0	0	0
											0	0	0
											0	0	0
											0	0	0
											0	0	0
											0	0	0
											0	0	0
											0	0	0
											0	0	0
											0	0	0
											0	0	0
											0	0	0
											0	0	0
											0	0	0
											0	0	0
											0	0	0
											0	0	0
											0	0	0
											0	0	0
											0	0	0
											0	0	0
											0	0	0
											0	0	0
											0	0	0
											0	0	0
											0	0	0
											0	0	0
											0	0	0
											0	0	0
											0	0	0
											0	0	0
											0	0	0
											0	0	0
											0	0	0
											0	0	0
											0	0	0
											0	0	0
											0	0	0
											0	0	0
											0	0	0
											0	0	0
											0	0	0
											0	0	0
											0	0	0
											0	0	0
											0	0	0
											0	0	0
											0	0	0
											0	0	0
											0	0	0
											0	0	0
											0	0	0
											0	0	0
											0	0	0
											0	0	0
											0	0	0
											0	0	0
											0	0	0
											0	0	0
											0	0	0
											0	0	0
											0	0	0
											0	0	0
											0	0	0
											0	0	0
											0	0	0
											0	0	0
											0	0	0
											0	0	0
											0	0	0
											0	0	0
											0	0	0
											0	0	0
											0	0	0
											0	0	0
											0	0	0
											0	0	0
											0	0	0
											0	0	0
											0	0	0
											0	0	0
											0	0	0
											0	0	0
											0	0	0
											0	0	0
											0	0	0
											0	0	0
											0	0	0
											0	0	0
											0	0	0
											0	0	0
											0	0	0
											0	0	0
											0	0	0
											0	0	0
											0	0	0
											0	0	0
											0	0	0
											0	0	0
											0	0	0
											0	0	0
											0	0	0
											0	0	0
											0	0	0
											0	0	0
											0	0	0
											0	0	0
											0	0	0
											0	0	0
											0	0	0
											0	0	0
											0	0	0
											0	0	0
											0	0	0
											0	0	0
											0	0	0
											0	0	0
											0	0	0
											0	0	0
											0	0	0
											0	0	0
											0	0	0
											0	0	0
											0	0	0
											0	0	0
											0	0	0
											0	0	0
											0	0	0
											0	0	0
											0	0	0
											0	0	0
											0	0	0
											0	0	0
											0	0	0
											0	0	0
											0	0	0
											0	0	0
											0	0	0
											0	0	0
											0	0	0
											0	0	0
											0	0	0
											0	0	0
											0	0	0
											0	0	0
											0	0	0
											0	0	0
											0	0	0
											0	0	0
											0	0	0
											0	0	0
											0	0	0
											0	0	0
											0	0	0
											0	0	0
											0	0	0
											0	0	0
											0	0	0
											0	0	0
											0	0	0
											0	0	0
											0	0	0
											0	0	0
											0	0	0
											0	0	0
											0	0	0
											0	0	0
											0	0	0
											0	0	0
											0	0	0
											0	0	0
											0	0	0
											0	0	0
											0	0	0
											0	0	0
											0	0	0
											0	0	0
											0	0	0
											0	0	0
											0	0	0
											0	0	0
											0	0	0
											0	0	0
											0	0	0
											0	0	0
											0	0	0
											0	0	0
											0	0	0
											0	0	0
											0	0	0
											0	0	0
											0	0	0
											0	0	0
											0	0	0
											0	0	0
											0	0	0
											0	0	0
											0	0	0
											0	0	0
											0	0	0
											0	0	0
											0	0	0
											0	0	0
											0	0	0
											0	0	0
											0	0	0
											0	0	0
											0	0	0
											0	0	0
											0	0	0
											0	0	0
											0	0	0
											0	0	0
											0	0	0
											0	0	0
											0	0	0
											0	0	0
											0	0	0
											0	0	0
											0	0	0
											0	0	0
											0	0	0
											0	0	0
											0	0	0
											0	0	0
											0	0	0
											0	0	0
											0	0	0
											0	0	0
											0	0	0
											0	0	0
											0	0	0
											0	0	0
											0	0	0
											0	0	0
											0	0	0
											0	0	0
											0	0	0
											0	0	0
											0	0	0
											0	0	0
											0	0	0
											0	0	0
											0	0	0
											0	0	0
											0	0	0
											0	0	0
											0	0	0
											0	0	0
											0	0	0
											0	0	0
											0	0	0
											0	0	0
											0	0	0
											0	0	0
											0	0	0
											0	0	0
											0	0	0
											0	0	0
											0	0	0
											0	0	0
											0	0	0
											0	0	0
											0	0	0
											0	0	0
											0	0	0
											0	0	0
											0	0	0
											0	0	0
											0	0	0
											0	0	0
											0	0	0
											0	0	0
											0	0	0
											0	0	0
											0	0	0
											0	0	0
											0	0	0
											0	0	0
											0	0	0
											0	0	0
											0	0	0
											0	0	0
											0	0	0
											0	0	0
											0	0	0
											0	0	0
											0	0	0
											0	0	0
											0	0	0
											0	0	0
											0	0	0
											0	0	0
											0	0	0
											0	0	0
											0	0	0
											0	0	0
											0	0	0
											0	0	0
											0	0	0
											0	0	0
											0	0	0
											0	0	0
											0	0	0
											0	0	0
											0	0	0
											0	0	0
											0	0	0
											0	0	0
											0	0	0
											0	0	0
											0	0	0
											0	0	0
											0	0	0
											0	0	0
											0	0	0
											0	0	0
											0	0	0
											0	0	0
											0	0	0
											0	0	0
											0	0	0
											0	0	0
											0	0	0
											0	0	0
											0	0	0
											0	0	0
											0	0	0
											0	0	0
											0	0	0
											0	0	0
											0	0	0
											0	0	0
											0	0	0
											0	0	0
											0	0	0
											0	0	0
											0	0	0
											0	0	0
											0	0	0
											0	0	0
											0	0	0
											0	0	0
											0	0	0
											0	0	0
											0	0	0
											0	0	0
											0	0	0
											0	0	0
											0	0	0
											0	0	0
											0	0	0
											0	0	0
											0	0	0
											0	0	0
											0	0	0
											0	0	0
											0	0	0
											0	0	0
											0	0	0
											0	0	0
											0	0	0
											0	0	0
											0	0	0
											0	0	0
											0	0	0
											0	0	0
											0	0	0
											0	0	0
											0	0	0
											0	0	0
											0	0	0
											0	0	0
											0	0	0
											0	0	0
											0	0	0
											0	0	0
											0	0	0
											0	0	0
											0	0	0
											0	0	0
											0	0	0
											0	0	0
											0	0	0
											0	0	0
											0	0	0
											0	0	0
											0	0	0
											0	0	0
											0	0	0
											0	0	0
											0	0	0
											0	0	0
											0	0	0
											0	0	0
											0	0	0
											0	0	0
											0	0	0
											0	0	0
											0	0	0
											0	0	0
											0	0	0
											0	0	0
											0	0	0
											0	0	0
											0	0	0
											0	0	0
											0	0	0
											0	0	0
											0	0	0
											0	0	0
											0	0	0
											0	0	0
											0	0	0
											0	0	0
											0	0	0
											0	0	0
											0	0	0
											0	0	0
											0	0	0
											0	0	0
											0	0	0
											0	0	0
											0	0	0
											0	0	0
											0	0	0
											0	0	0
											0	0	0
											0	0	0
											0	0	0
											0	0	0
											0	0	0
											0	0	0
											0	0	0
											0	0	0
											0	0	0
											0	0	0
											0	0	0
											0	0	0
											0	0	0
											0	0	0
											0	0	0
											0	0	0
											0	0	0
											0	0	0
											0	0	0
											0	0	0
											0	0	0
											0	0	0
											0	0	0
											0	0	0
											0	0	0
											0	0	0
											0	0	0
											0	0	0
											0	0	0
											0	0	0
											0	0	0
											0	0	0
											0	0	0
											0	0	0
											0	0	0
											0	0	0
											0	0	0
											0	0	0
											0	0	0
											0	0	0
											0	0	0
											0	0	0
											0	0	0
											0	0	0
											0	0	0
											0	0	0
											0	0	0
											0	0	0
											0	0	0
											0	0	0
											0	0	0
											0	0	0
											0	0	0
											0	0	0
											0	0	0
											0	0	0
											0	0	0
											0	0	0
											0	0	0
											0	0	0
											0	0	0
											0	0	0
											0	0	0
											0	0	0
											0	0	0
											0	0	0
											0	0	0
											0	0	0
											0	0	0
											0	0	0
											0	0	0
											0	0	0
											0	0	0
											0	0	0
											0	0	0
											0	0	0
											0	0	0
											0	0	0
											0	0	0
											0	0	0
											0	0	0
											0	0	0
											0	0	0
											0	0	0
											0	0	0
											0	0	0
											0	0	0
											0	0	0
											0	0	0
											0	0	0
											0	0	0
											0	0	0
											0	0	0
											0	0	0
											0	0	0
											0	0	0
											0	0	0
											0	0	0
											0	0	0
											0	0	0
											0	0	0
											0	0	0
											0	0	0
											0	0	0
											0	0	0
											0	0	0
											0	0	0
											0	0	0
											0	0	0
											0	0	0
											0	0	0
											0	0	0
											0	0	0
											0	0	0
											0	0	0
											0	0	0
											0	0	0
											0	0	0
											0	0	0
											0	0	0
											0	0	0
											0	0	0
											0	0	0
											0	0	0
											0	0	0
											0	0	0
											0	0	0
											0	0	0
											0	0	0
											0	0	0
											0	0	0
											0	0	0
											0	0	0
											0	0	0
											0	0	0
											0	0	0
											0	0	0
											0	0	0
											0	0	0
											0	0	0
											0	0	0
											0	0	0
											0	0	0
											0	0	0
											0	0	0
											0	0	0
											0	0	0
											0	0	0
											0	0	0
											0	0	0
											0	0	0
											0	0	0
											0	0	0
											0	0	0
											0	0	0
											0	0	0
											0	0	0
											0	0	0
											0	0	0
											0	0	0
											0	0	0
											0	0	0
											0	0	0
											0	0	0
											0	0	0
											0	0	0
											0	0	0
											0	0	0
											0	0	0
											0	0	0
											0	0	0
											0	0	0
											0	0	0
											0	0	0
											0	0	0
											0	0	0
											0	0	0
											0	0	0
											0	0	0
											0	0	0
											0	0	0
											0	0	0
											0	0	0
											0	0	0
											0	0	0
											0	0	0
											0	0	0
											0	0	0
											0	0	0
											0	0	0
											0	0	0
											0	0	0
											0	0	0
											0	0	0
											0	0	0
											0	0	0
											0	0	0
											0	0	0
											0	0	0
											0	0	0
											0	0	0
											0	0	0
											0	0	0
											0	0	0
											0	0	0
											0	0	0
											0	0	0
											0	0	0
											0	0	0
											0	0	0
											0	0	0
											0	0	0
											0	0	0
											0	0	0
											0	0	0
											0	0	0
											0	0	0
											0	0	0
											0	0	0
											0	0	0
											0	0	0
											0	0	0
											0	0	0
											0	0	0
											0	0	0
											0	0	0
											0	0	0
											0	0	0
											0	0	0
											0	0	0
											0	0	0
											0	0	0
											0	0	0
											0	0	0
											0	0	0
											0	0	0
											0	0	0
											0	0	0
											0	0	0
											0	0	0
											0	0	0
											0	0	0
											0	0	0
											0	0	0
											0	0	0
											0	0	0
											0	0	0
											0	0	0
											0	0	0
											0	0	0
											0	0	0
											0	0	0
											0	0	0
											0	0	0
											0	0	0
											0	0	0
											0	0	0
											0	0	0
											0	0	0
											0	0	0
											0	0	0
											0	0	0
											0	0	0
											0	0	0
											0	0	0
											0	0	0
											0	0	0
											0	0	0
											0	0	0
											0	0	0
											0	0	0
											0	0	0
											0	0	0
											0	0	0
											0	0	0
											0	0	0
											0	0	0
											0	0	0
											0	0	0
											0	0	0
											0	0	0
											0	0	0
											0	0	0
											0	0	0
											0	0	0
											0	0	0
											0	0	0
											0	0	0
											0	0	0
											0	0	0
											0	0	0
											0	0	0
											0	0	0
											0	0	0
											0	0	0
											0	0	0
											0	0	0
											0	0	0
											0	0	0
											0	0	0
											0	0	0
											0	0	0
											0	0	0
											0	0	0
											0	0	0
											0	0	0
											0	0	0
											0	0	0
											0	0	0
											0	0	0
											0	0	0
											0	0	0
											0	0	0
											0	0	0
											0	0	0
											0	0	0
											0	0	0
											0	0	0
											0	0	0
											0	0	0
											0	0	0
											0	0	0
											0	0	0
											0	0	0
											0	0	0
											0	0	0
											0	0	0
											0	0	0
											0	0	0
											0	0	0
											0	0	0
											0	0	0
											0	0	0
											0	0	0
											0	0	0
											0	0	0
											0	0	0
											0	0	0
											0	0	0
											0	0	0
											0	0	0
											0	0	0
											0	0	0
											0	0	0
											0	0	0
											0	0	0
											0	0	0
											0	0	0
											0	0	0
											0	0	0
											0	0	0
											0	0	0
											0	0	0
											0	0	0
											0	0	0
											0	0	0
											0	0	0
											0	0	0
											0	0	0
											0	0	0
											0	0	0
											0	0	0
											0	0	0
											0	0	0
											0	0	0
											0	0	0
											0	0	0
											0	0	0
											0	0	0
											0	0	0
											0	0	0
											0	0	0
											0	0	0
											0	0	0
											0	0	0
											0	0	0
											0	0	0
											0	0	0
											0	0	0
											0	0	0
											0	0	0
											0	0	0
											0	0	0
											0	0	0
											0	0	0
											0	0	0
											0	0	0
											0	0	0
											0	0	0
											0	0	0
											0	0	0
											0	0	0
											0	0	0
											0	0	0
											0	0	0
											0	0	0
											0	0	0
											0	0	0
											0	0	0
											0	0	0
											0	0	0
											0	0	0
											0	0	0
											0	0	0
											0	0	0
											0	0	0
											0	0	0
											0	0	0
											0	0	0
											0	0	0
											0	0	0
											0	0	0
											0	0	0
											0	0	0
											0	0	0
											0	0	0
											0	0	0
											0	0	0
											0	0	0
											0	0	0
											0	0	0
											0	0	0
											0	0	0
											0	0	0
											0	0	0
											0	0	0
											0	0	0
											0	0	0
											0	0	0
											0	0	0
											0	0	0
											0	0	0
											0	0	0
											0	0	0
											0	0	0
											0	0	0
											0	0	0
											0	0	0
											0	0	0
											0	0	0
											0	0	0
											0	0	0
											0	0	0
											0	0	0
											0	0	0
											0	0	0
											0	0	0
											0	0	0
											0	0	0
											0	0	0
											0	0	0
											0	0	0
											0	0	0
											0	0	0
											0	0	0
											0	0	0
											0	0	0
											0	0	0
											0	0	0
											0	0	0
											0	0	0
											0	0	0
											0	0	0
											0	0	0
											0	0	0
											0	0	0
											0	0	0
											0	0	0
											0	0	0
											0	0	0
											0	0	0
											0	0	0
											0	0	0
											0	0	0
											0	0	0
											0	0	0
											0	0	0
											0	0	0
											0	0	0
											0	0	0
											0	0	0
											0	0	0
											0	0	0
											0	0	0
											0	0	0
											0	0	0
											0	0	0
											0	0	0
											0	0	0
											0	0	0
											0	0	0
											0	0	0
											0	0	0
											0	0	0
											0	0	0
											0	0	0
											0	0	0
											0	0	0
											0	0	0
											0	0	0
											0	0	0
											0	0	0
											0	0	0
											0	0	0
											0	0	0
											0	0	0
											0	0	0
											0	0	0
											0	0	0
											0	0	0
											0	0	0
											0	0	0
											0	0	0
											0	0	0
											0	0	0
											0	0	0
											0	0	0
											0	0	0
											0	0	0
											0	0	0
											0	0	0
												0	0
												0	0
												0	0
												0	0
												0	0
												0	0
												0	0
												0	0
												0	0
												0	0
												0	0
												0	0
												0	0
												0	0
												0	0
												0	0
												0	0
												0	0
												0	0
												0	0
												0	0
												0	0
												0	0
												0	0
												0	0
												0	0
												0	0
												0	0
												0	0
												0	0
												0	0
												0	0
												0	0
												0	0
												0	0
												0	0
												0	0
												0	0
												0	0
												0	0
												0	0
												0	0
												0	0
												0	0
												0	0
												0	0
												0	0
												0	0
												0	0
												0	0
												0	0
												0	0
												0	0
												0	0
												0	0
												0	0
												0	0
												0	0
												0	0
												0	0
												0	0
[truncated: 348 more rows]

## Sheet: Fig. 2
	c			d				e
parameter	Drd1			PVC count				Event
	αMHC-Cre	αMHC-Cre/Drd1fl/fl		αMHC-Cre		αMHC-Cre/Drd1fl/fl		Duration	αMHC-Cre	αMHC-Cre/Drd1fl/fl
	0.877096	0.0601958		Control	TAC	TAC		199	1
	1.77868	0.0670233		0	24	6		349		1
	0.534331	0.0350364		0	0	0		141	1
	0.809895				12	0		302	1
	1				82	0		225		1
					21	0		365		0
					12	0		226	1
					35			73	1
								365	0
								365		0
								84		1
								8	1
								42	1
								206	1
								246		1
								321		0
								321		0
									"1" when the subject died at the specified time
									"0" when the subject's data was censored at that time

## Sheet: Fig. 3
	b			e			f					g
Parameter	PVC count			Spark frequency			p-RyR (S2808)/βactin		p-RyR (S2814)/βactin			RPKM(DRD1)
	αMHC-tTA	αMHC-tTA/TRE-D1R		Control	D1R OE		αMHC-tTA	αMHC-tTA/TRE-D1R	αMHC-tTA	αMHC-tTA/TRE-D1R		Normal heart	Cardiomyopathy without clinical VT/ICD					Cardiomyopathy with clinical VT and/or ICD
	6	0		0.127655	16.8505		0.789476	2.06779	1.00991	1.31444		0	0	0	0	0	0	0	0	0	0	0	2.59041
	0	66		2.04248	10.0848		1.2447	1.76632	0.984088	1.25762		0	0	0	0	0	0	0	0	0	0	0	0
	0	54		4.72324	4.72324		0.965826	1.51617	1.006	1.27921		0	0	0	0	1.11156	0	0	0	0.399808	0	0	0
	0	36		2.20942	5.36152							0	0	0	0	0	0	0.315786	0	0	0	0	0
		24		0.510621	9.31883							0	0	0	0	0	0	0	0	0	0	0	0
		54		4.14879	11.1408							0	0	0	0.161695	0	0	0	0	0	0	0	0
		66		4.8509	13.2442							0	0	0	0	0	0	0	0	0	0	0	0
		27.2727		0.382966	5.36152							0	0	0	0	0	0	0	0	0	2.55815	0	0
				0	11.489							0	0	0	0	0	0	0	0	2.19055	0	0	0
				6.76573	8.68056							0	0	0	0	0	0	0	0	0	0	0	0
				0.638276	1.78717							0	0	0	0	0	0	0	0	0	0	0	9.93017
				0.957414	7.404							0	0	0	0	0	1.42034	0	0	0	0	0	0
				0.127655	7.87207							0	0	0	0	0	0	0	0	0	0	0	1.39161
				1.27655	9.06352							0	0	0	0	0	0	0	0	0	0	0	0
				3.1002	10.0528							0	0	0	0	0	0	0	0	0	1.8545	0	0
				4.21262	6.7019							0	0	0	0	0	0	0	0	0	0	0	0
				5.48917	7.3263							0	0	0	0	0	0	0	0	0	0	0	0
				0	3.3701							0	0	0	0	0	0	0	0	0	0	0	0
				0.765931	3.2623							0	0	0	0	0	0	0	0	0	0	0	0
				4.08497	0							0	0	0	0	0	0	0	0	0	0	2.33911	0
				4.21262	7.3263							0	0	0	0	0	0	0	0.324238	0	0	0	0
				4.8509	9.57414							0		0	0	0	0	0	0	0	0	0	0
				0.382966	8.52969							0		0		0	0	0	0.495796		0	0	0
				0.765931	11.663							0		0		0	0	0	0		0	0	0
				5.82108	7.65931							0		0		0	0	0	0		0	0	0.592497
				4.08497	10.6379							0				0	0	0	0		0	0	0
				2.5531	20.5525							0				0	0	0	0		0	0	0
				2.80842	8.45716							0				0	0	0	0		0	0	0
				7.404	5.74449							0				0	0	0	0		0	0.485196	0
				2.80842	9.06352							0				0	0	0	0		0	0	0
				3.19138	3.44669							0				0	0	0	0		0	0	0
				2.68076	3.82966							0				0	0	0	0		0	0	0
				1.78717	21.0631							0				0	0	0	0		0	0	0
				1.09419	2.29779							0				0	0	0	0		0	0	0
				3.57435	16.5952							0				0	0	0	0		0	0	0
				0.638276	5.9998							0				0	0	0	0		0	0.745665	0
				0.127655	8.51035							0				0	0	0	0		0	0	0
				3.06373	13.0847							0				0	0	0	0		0	0	0
				0.547094	5.74449							0				0	0	0	0		0	0
				2.5531	4.46793							0				0	0	0	0		0	0
				0.382966	1.43612							0				0	0.931291	0	0		0	0
				3.702	10.7927							0				0	0	0	0		0	0
				6.12745	11.6805							0				0.850966	0	0	0		0	0
				7.14869	15.6668							0				0	0	0	0		0	0
				2.18838	6.63807							0				0	0.848882	0.558843	0		0	0
				2.00601	3.44669							0				0	0		0		0	0
				8.7535	5.58492							0				0	0		0		0	0
				3.44669	2.69494							0				0	0				0	0
				3.31904	22.0205							0				0						0
				5.74449	16.8079							0				0						0
				8.04228	22.2816							0				0						0
				8.93587	10.7709							0				0						0
				3.82966	9.99966							0				0						0
				4.21262	21.861							0				0						0
				0.25531	13.926							0				0						0
				1.53186	14.0421							0				0						0
				4.97855	8.45716							0				0						0
				2.29779	15.3186							0				0						0
				2.97862	9.44649							0				0						0
				6.83867	16.8505							0				0						0
												0				0						0
												0										0
												0										0
												0										0
												0										0
												0
												0
												0
												0
												0
												0
												0

## Sheet: Fig. S1
	a					b																c
Parameter	Present study			GSE29446			Drd2					Nppa					Nppb					Drd1	Nppa		Drd1	Nppb
	Drd1	42.8434		Drd1	4.61674
	Drd2	0.169		Drd2	1.09106		0w	2w	4w	8w		0w	2w	4w	8w		0w	2w	4w	8w		0w	0w		0w	0w
	Drd3	na		Drd3	na		0.688629	0.203317	0.367751	0.334899		0.976116	44.3273	52.8974	83.5822		1.11908	10.2839	12.8377	36.3105		1.31366	0.976116		1.31366	1.11908
	Drd4	na		Drd4	1.40049		1.51761	0.454326	0.296643	0.337229		0.801139	8.11238	68.3621	81.8621		0.738319	3.71231	27.1394	18.0925		0.860703	0.801139		0.860703	0.738319
	Drd5	na		Drd5	na		0.793774	0.224813	0.36521	0.230334		1.22275	35.0204	28.6433	79.6236		1.1426	7.45039	10.8703	35.5633		0.825641	1.22275		0.825641	1.1426
	Adra1a	0.752265		Adra1a	0.694102			0.431311	0.603657	0.277739			22.9453	12.8182	82.1463			7.02412	6.24333	35.3176		2w	2w		2w	2w
	Adra1b	0.287666		Adra1b	0.638334			0.344315	0.492024	0.324615			24.9354	34.7785	81.5789			8.01286	14.0482	32.8385		0.922478	44.3273		0.922478	10.2839
	Adra1d	1.1074		Adra1d	1.10053				0.527338					42.8174					16.9983			0.80865	8.11238		0.80865	3.71231
	Adra2a	na		Adra2a	na																	1.28662	35.0204		1.28662	7.45039
	Adra2b	0.525682		Adra2b	0.985934																	1.57307	22.9453		1.57307	7.02412
	Adra2c	0.576869		Adra2c	1.2064																	1.08944	24.9354		1.08944	8.01286
	Adrb1	0.400567		Adrb1	1.15889																	4w	4w		4w	4w
	Adrb2	1.77368		Adrb2	1.10571																	2.89505	52.8974		2.89505	12.8377
	Adrb3	na		Adrb3	na																	5.27286	68.3621		5.27286	27.1394
																						2.70117	28.6433		2.70117	10.8703
																						1.46265	12.8182		1.46265	6.24333
																						2.45137	34.7785		2.45137	14.0482
																						2.38434	42.8174		2.38434	16.9983
																						8w	8w		8w	8w
																						5.23644	83.5822		5.23644	36.3105
																						4.5271	81.8621		4.5271	18.0925
																						5.09325	79.6236		5.09325	35.5633
																						5.45881	82.1463		5.45881	35.3176
																						5.38366	81.5789		5.38366	32.8385

## Sheet: Fig. S3
	a									b						d
Parameter	LVFS				LVDd					PVC count						PVC count
	Sham		TAC		Sham		TAC			0μL/min	0.1μL/min	0.2μL/min	0.5μL/min	2.0μL/min		Spontaneous		Drug-induced
	αMHC-Cre	αMHC-Cre/Drd1fl/fl	αMHC-Cre	αMHC-Cre/Drd1fl/fl	αMHC-Cre	αMHC-Cre/Drd1fl/fl	αMHC-Cre	αMHC-Cre/Drd1fl/fl		0	0	0	0	0		αMHC-Cre	αMHC-Cre/Drd1fl/fl	αMHC-Cre	αMHC-Cre/Drd1fl/fl
	51	49	13	8	3.7	3.1	5	5.5		0	0	0	12	0		8	8	2968	770
	47	49	30	25	4.1	3.3	4.1	4		0	0	60	82	90		79	31	6529	2453
	54	57	13	21	3.4	2.9	5.5	4.5		0	26	0	21	60		24.5	8	4369	1707
	55	50	37	33	3.4	3.6	4.1	3.8		0	0	12	12	12		2580.5		9566	1816
	51				2.7					0	8	0	35	63
	50				3.7

## Sheet: Fig. S4
	a				b				c							d
																				Weight ratio over body weight
Parameter	Drd1					PVC count			PVC count		LVFS		LVDｄ			LVFS		LVDｄ		HW/BW		LW/BW
	αMHC-tTA	αMHC-tTA/TRE-D1R				Pre DOX	After DOX		DOX－	DOX＋	DOX－	DOX＋	DOX－	DOX＋		αMHC-tTA	αMHC-tTA/TRE-D1R	αMHC-tTA	αMHC-tTA/TRE-D1R	αMHC-tTA	αMHC-tTA/TRE-D1R	αMHC-tTA	αMHC-tTA/TRE-D1R
	DOX－	DOX－	DOX＋		mouse A	0	0		24	15	20	21	4.5	4.7		45.7143	52.7778	3.5	3.6	6.23967	7.57085	6.19835	7.28745
	0.862393	17760.9	0.917906		mouse B	66	12		15	0	18	13	4.5	4.6		44.1176	48.3871	3.4	3.1	6	5.40179	5.95349	6.29464
	0.983787	17215.5	78.3259		mouse C	54	42		21	5	14	15	5	5.3		43.2432	44.1176	3.7	3.4	5.90909	5.74163	6.09091	6.74641
	1.15382	19570.8	50.6124		mouse D	36	6		15	44	16	22	4.5	4.6		51.6129	47.2222	3.1	3.6	6.32432	6.38009	6.37838	6.15385
		15355	217.733		mouse E	24	0									53.5714	50	2.8	2.8	6.27551	5.92233	6.9898	6.60194
			8.03567		mouse F	54	6									47.5	51.4286	4	3.5	6.34538	5.97087	5.98394	6.31068
			197.597		mouse G	66	0									30	45.4545	3	3.3	5.42986	5.87678	6.47059	6.16114
					mouse H	27.2727	48

## Sheet: Fig. S5
	a						b
Parameter	DRD1(GSE116250)			DRD1(GSE46224)			DRD1(GSE116250)
	Normal	HF		Normal	HF		no VT/ICD	VT or ICD
	0.0992341	0.0165883		0	0.0432357		0.0653278	0.161675
	0.0226701	0.023932		0	0.0223748		0.0411908	0.0856992
	0.0134474	0.0506542		0.0310918	0		0.0321541	0.082931
	0	0		0	0		0.016027	0.0821414
	0	0.0533018		0	0		0.0159596	0.077466
	0	0		0	0.0707096		0.0134281	0.0746141
	0.0179085	0.0324681		0	0.070844		0	0.0743198
	0.0265183	0.0196622		0	0.0367087		0	0.0663215
	0	0.161675			0		0	0.0584093
	0	0.016027			0.0268312		0	0.0533018
	0	0.082931			0.0262289			0.0506542
	0.014818	0.0134281			0.104455			0.0473916
	0	0.0856992			0.0742781			0.0358046
	0	0			0			0.0324681
		0.0252928			0			0.0292475
		0			0			0.0289788
		0.0167764						0.0287579
		0.0159596						0.0286658
		0						0.0252928
		0.0743198						0.023932
		0.0289788						0.0196622
		0.0144256						0.0167764
		0.012203						0.0166777
		0						0.0165883
		0.0153739						0.0156837
		0.0146354						0.0153739
		0						0.0149024
		0.0584093						0.0146354
		0.0411908						0.0144256
		0.0653278						0.012203
		0						0
		0.0287579						0
		0						0
		0						0
		0.0473916						0
		0.0166777						0
		0.0358046						0
		0.0821414						0
		0.0156837						0
		0.077466						0
		0.0321541
		0.0292475
		0.0286658
		0.0746141
		0
		0
		0.0663215
		0
		0
		0.0149024

## Sheet: Table. S1
S1
Parameter	Weeks	BW	HW	LW	HW/BW	LW/BW	LVDd	LVFS
	0	25.3	121	144	4.78261	5.6917	2.93	59
	0	28.1	130	142	4.62633	5.05338	3.27	52
	0	28	153	145	5.46429	5.17857	2.81	52
	2	24.9	176	142	7.06827	5.70281	2.87	41
	2	23.7	146	154	6.16034	6.49789	3.29	33
	2	27.8	142	131	5.10791	4.71223	3.36	41
	4	24.8	186	130	7.5	5.24194	2.31	59
	4	26.2	233	246	8.89313	9.38931	3.53	21
	4	27.2	211	240	7.75735	8.82353	3.2	26
	8	27.1	280	515	10.3321	19.0037	4.2	11
	8	26	283	470	10.8846	18.0769	4.6	15
	8	21.7	272	440	12.5346	20.2765	4.3	12

## Sheet: Table. S2
S2
Parameter	Genotype	BW	HW	LW	HW/BW	LW/BW
	αMHC-Cre	24.3	136	151	5.59671	6.21399
	αMHC-Cre	25.9	123	110	4.74903	4.2471
	αMHC-Cre	24.7	130	138	5.26316	5.58704
	αMHC-Cre	21.9	123	120	5.61644	5.47945
	αMHC-Cre	21.6	126	141	5.83333	6.52778
	αMHC-Cre/Drd1fl/fl	21.1	106	123	5.0237	5.82938
	αMHC-Cre/Drd1fl/fl	23.2	124	135	5.34483	5.81897
	αMHC-Cre/Drd1fl/fl	22.4	108	112	4.82143	5
	αMHC-Cre/Drd1fl/fl	22.5	113	134	5.02222	5.95556
	αMHC-Cre/Drd1fl/fl	21.4	113	135	5.28037	6.30841

## Sheet: Table. S3
S3
Parameter	Genotype	BW	HW	LW	HW/BW	LW/BW	LVDd	LVFS	IVS	PW
	αMHC-tTA	24.2	151	150	6.23967	6.19835	3.5	45.7143	0.72	0.89
	αMHC-tTA	21.5	129	128	6	5.95349	3.4	44.1176	0.87	0.76
	αMHC-tTA	22	130	134	5.90909	6.09091	3.7	43.2432	0.76	0.78
	αMHC-tTA	18.5	117	118	6.32432	6.37838	3.1	51.6129	0.83	0.78
	αMHC-tTA	19.6	123	137	6.27551	6.9898	2.8	53.5714	0.76	0.78
	αMHC-tTA	24.9	158	149	6.34538	5.98394	4	47.5	0.83	1.08
	αMHC-tTA	22.1	120	143	5.42986	6.47059	3	30	0.78	0.74
	αMHC-tTA/TRE-D1R	24.7	187	180	7.57085	7.28745	3.6	52.7778	0.95	1.06
	αMHC-tTA/TRE-D1R	22.4	121	141	5.40179	6.29464	3.1	48.3871	0.4	0.84
	αMHC-tTA/TRE-D1R	20.9	120	141	5.74163	6.74641	3.4	44.1176	0.78	0.81
	αMHC-tTA/TRE-D1R	22.1	141	136	6.38009	6.15385	3.6	47.2222	0.6	0.72
	αMHC-tTA/TRE-D1R	20.6	122	136	5.92233	6.60194	2.8	50	0.83	0.81
	αMHC-tTA/TRE-D1R	20.6	123	130	5.97087	6.31068	3.5	51.4286	0.81	0.89
	αMHC-tTA/TRE-D1R	21.1	124	130	5.87678	6.16114	3.3	45.4545	0.91	0.78
